# Supplementary material for: Resistome Analysis of Klebsiella pneumoniae Complex from Residential Aged Care Facilities Demonstrates Intra-facility Clonal Spread of Multidrug-Resistant Isolates
Source: Microorganisms. 2024 Apr 8;12(4):751. doi: 10.3390/microorganisms12040751 (PMC11051875; doi:10.3390/microorganisms12040751)
Supplement: Supplementary file 1 [file microorganisms-12-00751-s001.zip]

Archive with 3 entries (3 files):
- Blaikie_etal_Supplementary_Table S1.pdf
- Blaikie_etal_Supplementary_Table S2.pdf
- Blaikie_etal_Supplementary_Table S3.pdf
